# Supplementary material for: Association between Cholecystectomy and the Incidence of Pancreaticobiliary Cancer after Endoscopic Choledocholithiasis Management
Source: Cancers (Basel). 2024 Feb 28;16(5):977. doi: 10.3390/cancers16050977 (PMC10930920; doi:10.3390/cancers16050977)
Supplement: Supplementary file 1 [file cancers-16-00977-s001.zip]

Archive with 1 entries (1 files):
- cancers-2841302-supplementary.pdf
